# Supplementary material for: Identification of a genetic variant underlying familial cases of recurrent benign paroxysmal positional vertigo
Source: PLoS One. 2021 May 6;16(5):e0251386. doi: 10.1371/journal.pone.0251386 (PMC8101739; doi:10.1371/journal.pone.0251386)
Supplement: S3 Table — (XLSX) [file pone.0251386.s003.xlsx]

## Sheet: onset age of affected WES sampl
Onset ages of affected WES samples
BPPV1	50
BPPV2	29
BPPV3	40
BPPV4	not definitive
BPPV5	not definitive
BPPV6	36
BPPV7	51
BPPV8	26
BPPV9	61
BPPV10	67
BPPV11	not definitive
BPPV12	59
BPPV13	31
BPPV14	41
BPPV15	23
BPPV16	52
BPPV17	35
BPPV18	51
BPPV19	not definitive
BPPV20	54
BPPV21	51
BPPV22	not definitive
BPPV23	not definitive
BPPV24	not definitive
BPPV25	46
BPPV26	39
BPPV27	58
BPPV28	68
Mean age	46.0952
SD	13.0916
n	21

## Sheet: age of unaffected WES samples
ages of unaffected samples for WES
UA1	61
UA2	63
UA3	59
UA4	89
UA5	65
UA6	66
UA7	62
UA8	88
UA9	62
UA10	72
UA11	63
UA12	57
UA13	62
UA14	61
Mean age	66.4286
SD	9.97469
n	14

## Sheet: onset age & variant rs113784532
Onset ages of BPPV samples with or without PCDHGA10 variant rs113784532
Onset ages of BPPV samples with PCDHGA10 variant rs113784532
BPPV1	50
BPPV2	29
BPPV3	40
BPPV6	36
BPPV15	23
BPPV16	52
BPPV17	35
BPPV18	51
BPPV20	54
BPPV21	51
BPPV29	60
BPPV30	20
BPPV31	47
BPPV33	43
BPPV34	62
BPPV37	30
Mean age	44
SD	13.9675
n	16
Onset ages of BPPV samples without PCDHGA10 variant rs113784532
BPPV7	51
BPPV8	26
BPPV9	61
BPPV10	67
BPPV12	59
BPPV13	31
BPPV14	41
BPPV25	46
BPPV26	39
BPPV28	68
BPPV38	70
BPPV40	36
BPPV42	30
BPPV43	68
BPPV44	80
BPPV45	49
BPPV46	71
BPPV47	77
BPPV48	38
BPPV49	45
BPPV50	49
BPPV51	35
BPPV52	66
BPPV53	23
BPPV54	64
BPPV55	51
BPPV56	52
BPPV57	54
BPPV58	54
BPPV59	69
BPPV60	56
BPPV61	54
BPPV62	69
BPPV63	47
BPPV64	78
BPPV65	82
Mean age	54.3529
SD	16.098
n	36
